# Supplementary material for: Baseline Blood Levels of Mucin-1 Are Associated with Crucial On-Treatment Adverse Outcomes in Patients with Idiopathic Pulmonary Fibrosis Receiving Antifibrotic Pirfenidone
Source: Biomedicines. 2024 Feb 8;12(2):402. doi: 10.3390/biomedicines12020402 (PMC10886731; doi:10.3390/biomedicines12020402)
Supplement: Supplementary file 1 [file biomedicines-12-00402-s001.zip]

Archive with 1 entries (1 files):
- biomedicines-2858036-supplementary.pdf
